# Supplementary material for: The Conservation Implications of the Gut Microbiome for Protecting the Critically Endangered Gray Snub-Nosed Monkey (Rhinopithecus brelichi)
Source: Animals (Basel). 2024 Jun 28;14(13):1917. doi: 10.3390/ani14131917 (PMC11240530; doi:10.3390/ani14131917)
Supplement: Supplementary file 1 [file animals-14-01917-s001.zip]

Archive with 1 entries (1 files):
- animals-3053544-supplementary.pdf
